# Supplementary material for: A comparison of hyperelastic constitutive models applicable to brain and fat tissues
Source: J R Soc Interface. 2015 Sep 6;12(110):20150486. doi: 10.1098/rsif.2015.0486 (PMC4614457; doi:10.1098/rsif.2015.0486)
Supplement: brain-strain-sweep [file rsif20150486supp2.xlsx]

## Sheet: Sheet1
		Brain 1		Brain 2		Brain 3		AVERAGE	STDEV	AVERAGE	STDEV
Strain	Strain	Elastic Modulus	Viscous Modulus	Elastic Modulus	Viscous Modulus	Elastic Modulus	Viscous Modulus	Elastic Modulus	Elastic Modulus	Viscous Modulus	Viscous Modulus
( )	%	(Pa)	(Pa)	(Pa)	(Pa)	(Pa)	(Pa)	(Pa)	(Pa)	(Pa)	(Pa)
0.00039773	0.039773	261.5	110.23	167.12	164.42	354.46	62.234	261.027	93.6709	112.295	51.1243
0.00046049	0.046049	253.55	117.76	271	80.223	374.6	163.02	299.717	65.4352	120.334	41.4585
0.00053153	0.053153	362.93	139.39	229.58	40.489	325.14	91.064	305.883	68.729	90.3143	49.4548
0.00061088	0.061088	384.51	116.26	299.06	145.17	298.93	29.325	327.5	49.3722	96.9183	60.2959
0.00070429	0.070429	339.65	122.81	347.46	126.72	357.61	153.71	348.24	9.00537	134.413	16.8254
0.00081176	0.081176	346.46	145.31	339.18	128.28	326.45	96.998	337.363	10.1279	123.529	24.5039
0.00093529	0.093529	297.55	67.608	360.73	142.32	281.93	123.25	313.403	41.7236	111.059	38.8192
0.0010794	0.10794	359.13	153.08	387.45	88.729	335.91	132.53	360.83	25.812	124.78	32.8681
0.0012404	0.12404	357.11	119.12	374.36	124.79	311.03	87.74	347.5	32.7404	110.55	19.9564
0.0014294	0.14294	350.78	110.85	338.95	115.27	313.95	140.05	334.56	18.8034	122.057	15.7386
0.0016477	0.16477	338.86	118.22	350.74	125.04	321.49	114.56	337.03	14.7106	119.273	5.31881
0.0018972	0.18972	325.76	123.15	355.79	132.35	334.31	98.39	338.62	15.472	117.963	17.5641
0.0021863	0.21863	327.99	115.07	357.05	84.681	323.33	96.499	336.123	18.2722	98.75	15.319
0.0025181	0.25181	339.31	130.12	347.33	113.68	323.38	94.73	336.673	12.1908	112.843	17.7098
0.0029021	0.29021	342.77	116.52	335.9	106.29	306.26	99.619	328.31	19.4023	107.476	8.51273
0.0033448	0.33448	324.3	116.2	346.68	102.83	311.07	95.831	327.35	17.9999	104.954	10.3492
0.0038528	0.38528	326.97	115.66	338.2	119.64	323.04	98.772	329.403	7.86748	111.357	11.0794
0.0044387	0.44387	320.6	113.72	343.33	115.39	326.5	104.18	330.143	11.7949	111.097	6.04793
0.0051145	0.51145	326.42	116.35	344.88	108.54	330.56	91.104	333.953	9.68653	105.331	12.9252
0.0058912	0.58912	329.98	110.3	345.9	116.93	315.39	111.45	330.423	15.2598	112.893	3.54283
0.006789	0.6789	325.74	103.42	347.53	121.77	312.05	101.94	328.44	17.8934	109.043	11.0464
0.007822	0.7822	328.33	111.62	346.8	113.58	311.29	100.14	328.807	17.7598	108.447	7.26023
0.0090093	0.90093	329.04	107.2	341.77	115.81	311.62	104.11	327.477	15.1357	109.04	6.06314
0.010381	1.0381	328.64	106.43	337.45	116.61	309.04	107.02	325.043	14.5425	110.02	5.71473
0.011961	1.1961	328.64	105.4	345.59	115.36	308.26	102.22	327.497	18.6912	107.66	6.85533
0.013779	1.3779	330.36	102.05	345	116.22	307.07	102.12	327.477	19.1287	106.797	8.16092
0.015876	1.5876	328.03	100.62	346.16	111.59	307.41	101.57	327.2	19.3883	104.593	6.07788
0.018287	1.8287	329.32	100.79	347.2	112.2	303.75	103.18	326.757	21.8381	105.39	6.01748
0.021071	2.1071	322.29	102.63	347.88	114.21	308.14	103.91	326.103	20.1426	106.917	6.34855
0.024278	2.4278	321.96	102.31	350.53	110.77	309.34	100.7	327.277	21.1034	104.593	5.40938
0.027967	2.7967	315.74	101.92	341.87	113.11	306.02	99.087	321.21	18.5404	104.706	7.41492
0.032223	3.2223	309.26	101.03	338.24	110.91	303.3	100.85	316.933	18.6912	104.263	5.75689
0.037123	3.7123	308.7	100.69	334.82	109.52	301.31	97.575	314.943	17.6058	102.595	6.19617
0.042768	4.2768	300.88	101.18	326.04	111.68	295.2	96.612	307.373	16.4134	103.157	7.72616
0.049275	4.9275	291.27	102.47	325.13	125.26	294.92	98.808	303.773	18.5852	108.846	14.3324
0.056768	5.6768	290.46	99.325	314.51	109.64	284.64	97.955	296.537	15.835	102.307	6.38769
0.0654	6.54	279.98	100.14	314.71	124.31	282.19	98.901	292.293	19.4448	107.784	14.3256
0.075356	7.5356	274.13	81.073	308.66	105.74	276.64	92.717	286.477	19.2523	93.1767	12.3399
0.086805	8.6805	264.56	93.714	298.25	108.14	261.69	100.16	274.833	20.3301	100.671	7.22658
0.10001	10.001	258.38	90.555	298.72	115.48	269.03	88.197	275.377	20.9055	98.0773	15.1172
