# Supplementary material for: A comparison of hyperelastic constitutive models applicable to brain and fat tissues
Source: J R Soc Interface. 2015 Sep 6;12(110):20150486. doi: 10.1098/rsif.2015.0486 (PMC4614457; doi:10.1098/rsif.2015.0486)
Supplement: fat-strain-sweep [file rsif20150486supp3.xlsx]

## Sheet: Sheet3
		Lean Fat 1		Lean Fat 2		Lean Fat 3		AVERAGE	STDEV	AVERAGE	STDEV
Strain	Strain	Elastic Modulus	Viscous Modulus	Elastic Modulus	Viscous Modulus	Elastic Modulus	Viscous Modulus	Elastic Modulus	Elastic Modulus	Viscous Modulus	Viscous Modulus
( )	( )	(Pa)	(Pa)	(Pa)	(Pa)	(Pa)	(Pa)	(Pa)	(Pa)	(Pa)	(Pa)
	%
0.00042975	0.042975	170.14	80.122	110.42	189.62	128.72	39.44	136.427	30.5968	103.061	77.6733
0.00052052	0.052052	184.02	19.314	158.85	4.9722	111.61	8.3022	151.493	36.7613	10.8628	7.50595
0.00062449	0.062449	135.78	19.075	112.61	15.074	190.25	49.722	146.213	39.8577	27.957	18.9549
0.0007536	0.07536	187.79	1.8003	80.184	11.164	128.07	32.594	132.015	53.9113	15.1861	15.7859
0.00090871	0.090871	195.75	45.516	88.563	6.2116	79.501	52.275	121.271	64.6594	34.6675	24.8742
0.0010968	0.10968	255.33	45.127	132.46	1.87	126.85	13.57	171.547	72.6127	20.189	22.3752
0.0013247	0.13247	192.37	54.196	130.2	73.391	83.878	39.596	135.483	54.4386	55.7277	16.9495
0.0015997	0.15997	213.65	34.369	128.94	36.545	130.21	4.9624	157.6	48.5449	25.2921	17.6397
0.0019283	0.19283	218.97	17.024	132	19.88	135.14	40.214	162.037	49.3307	25.706	12.6452
0.0023265	0.23265	214.49	10.244	143.9	33.446	133.54	34.215	163.977	44.0514	25.9683	13.6231
0.0028096	0.28096	193.93	23.993	121.63	11.196	93.587	15.02	136.382	51.7726	16.7363	6.56888
0.0033893	0.33893	188.91	24.004	138.32	29.205	119.29	36.03	148.84	35.9825	29.7463	6.03125
0.0040921	0.40921	213.8	28.877	138.6	29.802	118.22	30.897	156.873	50.342	29.8587	1.01119
0.0049376	0.49376	201.03	23.998	138.13	31.328	120.83	31.851	153.33	42.2053	29.059	4.39075
0.0059601	0.59601	202.65	24.761	145.15	24.984	118.7	29.826	155.5	42.9214	26.5237	2.86208
0.0071954	0.71954	199.29	28.344	148.17	22.321	119.63	25.932	155.697	40.3598	25.5323	3.03133
0.0086788	0.86788	199.9	27.626	144.53	28.914	120.68	31.057	155.037	40.6417	29.199	1.73316
0.010476	1.0476	194.6	29.355	150.24	27.341	125.03	27.521	156.623	35.2215	28.0723	1.11446
0.012644	1.2644	191.88	31.214	149.71	27.233	127.56	30.396	156.383	32.6752	29.6143	2.10246
0.015263	1.5263	186.73	25.437	151.4	26.132	129.66	28.712	155.93	28.8034	26.7603	1.72555
0.018416	1.8416	184.38	28.73	152.41	28.331	126.11	27.886	154.3	29.1809	28.3157	0.422209
0.022219	2.2219	180.92	29.111	154.86	26.823	126.63	28.384	154.137	27.1522	28.106	1.16906
0.02682	2.682	177.95	28.317	150.54	29.118	126.14	28.746	151.543	25.9196	28.727	0.400838
0.032372	3.2372	174.37	28.273	151.7	27.701	125.08	28.174	150.383	24.6714	28.0493	0.3057
0.03906	3.906	171.96	28.759	150.14	27.464	122.86	28.107	148.32	24.6005	28.11	0.647505
0.047146	4.7146	171.22	28.03	139.73	28.551	117.85	28.565	142.933	26.8288	28.382	0.304921
0.056896	5.6896	170.37	29.607			114.81	30.08	142.59	39.2869	29.8435	0.334462
0.068662	6.8662	169.7	29.693			106.47	31.165	138.085	44.7104	30.429	1.04086
0.082858	8.2858	168.5	28.892			104.45	30.832	136.475	45.2902	29.862	1.37179
0.1	10	158.85	27.251			94.788	33.504	126.819	45.2987	30.3775	4.42154
